# Supplementary material for: Datasets for transcriptomic analyses of maize leaves in response to Asian corn borer feeding and/or jasmonic acid
Source: Data Brief. 2016 Mar 28;7:1010–4. doi: 10.1016/j.dib.2016.03.071 (PMC4927969; doi:10.1016/j.dib.2016.03.071)
Supplement: Supplementary file 4 — Supplementary material [file mmc4.zip]

Archive with 1 entries (1 files):
- supplementary file 1_new_isoform.rar
